# Supplementary material for: Standardized pipelines support and facilitate integration of diverse datasets at the Rat Genome Database
Source: Database (Oxford). 2025 Jan 22;2025:baae132. doi: 10.1093/database/baae132 (PMC11753291; doi:10.1093/database/baae132)
Supplement: baae132_Supp [file baae132_supp.zip]

Archive with 1 entries (1 files):
- suppl_data/RGDPipelines_Supplemental_Figure_S1_captionRevised_hiRes.tif
